# Supplementary material for: Consumption of Ultra-Processed Foods and Semen Quality in Healthy Young Men Living in Italy
Source: Nutrients. 2024 Nov 29;16(23):4129. doi: 10.3390/nu16234129 (PMC11644553; doi:10.3390/nu16234129)
Supplement: Supplementary file 1 [file nutrients-16-04129-s001.zip]

Archive with 1 entries (1 files):
- nutrients-3298745-supplementary.pdf
